# Supplementary material for: Data from quality life questionnaries: QLQ-C30 and QLQ-BR23 in a cohort of Women with breast cancer in Cali, Colombia - 2020
Source: Data Brief. 2021 Feb 24;35:106878. doi: 10.1016/j.dib.2021.106878 (PMC7941080; doi:10.1016/j.dib.2021.106878)
Supplement: Supplementary file 4 [file mmc4.csv]

No_form	Form number
Age	Age in completed years
T_dx_months	Diagnosis time in months
No_children	Number of children
Institution	Institution type (public or private)
Marital_status	Marital status of the patient
Socioeconomic	Socioeconomic status of the patient
Scholarship	Educational level of the patient
Education_c	The patient completed her studies
Employment_s	Employment of the patient
Occupation	Occupation of the patient
Health_affiliation	Health affiliation of the patient
Guardianship	The patient required a lawsuit for guardianship
Family_history_b	Family history of breast cancer
Disease_p	breast cancer progression
Radiotherapy	Radiotherapy performed on the patient
Surgery	Surgery performed on the patient
Tumor_stage	Tumor stage
Stage	Stage
Chemotherapy	Chemotherapy performed on the patient
Cycle	Disease cycle
Original_histop	Original histopathological classification
Receptors	Estrogen receptors present in the patient
HER2	HER2 present in the patient
BRCA	BRCA present in the patient
Fish	Fish present in the patient
Tamoxifen	The patient receives tamoxifen
Dose_mg	Dose formulated in milligrams received by the patient
Classification	Clinical classification at the time of diagnosis
Medication	Receive some type of medication
Health_status	Global health status, sum of items 29 and 30 of the QLQ-C30 questionnaire.
Physical_f	Physical function, sum of items 1 to 5 of the QLQ-C30 questionnaire.
Daily_activities	Daily activities, sum of items 6 and 7 of the QLQ-C30 questionnaire.
Emotional_role	Emotional role, sum of items 21 to 24 of the QLQ-C30 questionnaire.
Cognitive_f	Cognitive function, sum of items 20 and 25 of the QLQ-C30 questionnaire.
Social_f	Social function, sum of items 26 and 27 of the QLQ-C30 questionnaire.
Fatigue	Fatigue measurement, sum of items 10, 12 and 18 of the QLQ-C30 questionnaire.
Pain	Pain measurement, sum of items 9 and 19 of the QLQ-C30 questionnaire.
Nausea_vomiting	Nausea and vomit, sum of items 14 and 15 of the QLQ-C30 questionnaire.
Dyspnoea	Dyspnoea, result obtained on the item 8 of the QLQ-C30 questionnaire.
Insomnia	Insomnia, result obtained on the item 11 of the QLQ-C30 questionnaire.
Anorexy	Anorexy or appetite loss, result obtained on the item 13 of the QLQ-C30 questionnaire.
Constipation	Constipation, result obtained on the item 16 of the QLQ-C30 questionnaire.
Diarrhea	Diarrhea, result obtained on the item 17 of the QLQ-C30 questionnaire.
Economic	Financial difficulties, result obtained on the item 28 of the QLQ-C30 questionnaire.
Body_image	Body image, sum of items 9 to 12 of the QLQ-BR23 questionnaire.
Sexual_f	Sexual functioning, sum of items 14 and 15 of the QLQ-BR23 questionnaire.
Sexual_p	Sexual enjoyment, result obtained on the item 16 of the QLQ-BR23 questionnaire.
Future	Future perspective, result obtained on the item 13 of the QLQ-BR23 questionnaire.
Side_effects	Systemic therapy side effects, sum of items 1, 2, 3 4, 6, 7 and 8 of the QLQ-BR23 questionnaire.
Breast_symptoms	Breast symtoms, sum of items 20 to 23 of the QLQ-BR23 questionnaire.
Brachial_s	Arm symptoms, sum of items 17 to 19 of the QLQ-BR23 questionnaire.
Hair_loss	Upset by hair loss, result obtained on the item 5 of the QLQ-BR23 questionnaire.
QLQC30	Total sum for the questionnaire QLQ-C30
QLQBR23	Total index obtained for the questionnaire QLQ-BR23
Karnofsky	Index of Karnofsky of the patient
